# Supplementary material for: GSK3 inhibition rescues growth and telomere dysfunction in dyskeratosis congenita iPSC-derived type II alveolar epithelial cells
Source: eLife. 2022 May 13;11:e64430. doi: 10.7554/eLife.64430 (PMC9200405; doi:10.7554/eLife.64430)
Supplement: Figure 1—source data 1. — Figure 1C-SourceData-FormationEfficiency&OrganoidArea.pzfx – Raw counts of organoid counts normalized to number of cells input to calculate formation efficiency as well as area measurements along with statistical tests. Figure 1D-SourceData-SFTPC%&SFTPCCumYield.pzfx – Percentage SFTPC+ along the differentiation of the induced pluripotent stem cell-derived type II alveolar epithelial cells (iAT2s) from sort flow plots along with cumulative yield of surfactant protein C calculated as the number of SFTPC+ cells produced over the experiment over time. Figure 1E-SourceData-AT2Markers.pzfx – Raw counts from RNA-seq of iAT2s over the differentiation specifically looking at AT2 markers. [file elife-64430-fig1-data1.zip]

Archive with 3 entries (3 files):
- Figure1_SourceData/Figure1C-SourceData-FormationEfficiency&OrganoidArea.pzfx
- Figure1_SourceData/Figure1D-SourceData-SFTPC%&SFTPCCumYield.pzfx
- Figure1_SourceData/Figure1E-SourceData-AT2Markers.pzfx
