# Supplementary material for: GSK3 inhibition rescues growth and telomere dysfunction in dyskeratosis congenita iPSC-derived type II alveolar epithelial cells
Source: eLife. 2022 May 13;11:e64430. doi: 10.7554/eLife.64430 (PMC9200405; doi:10.7554/eLife.64430)
Supplement: Figure 1—figure supplement 1—source data 1. — Figure 1—figure supplement 1B-SourceData-2020-07-17-FigureS1-NdeIGeno-CroppingLabeled.tiff – Genotyping agarose gel showing area that was cropped for the Figure 1—figure supplement 1B. Figure 1—figure supplement 1B-SourceData-2020-07-17-FigureS1-NdeIGeno.tiff – Raw agarose gel image for Figure 1—figure supplement 1B. Figure 1—figure supplement 1C-SourceData-DKC1A386T-34.2DA9_B05_045.ab1 – Sanger sequencing file for Figure 1—figure supplement 1C of BU3 NGST DKC1 A386T mutant iPS line. Figure 1—figure supplement 1C-SourceData-WT-33.3EF6_A05_047.ab1 – Sanger sequencing file for Figure 1—figure supplement 1C of BU3 NGST wild type (WT) control iPS line. Figure 1—figure supplement 1E-SourceData-DKC1A386T-KaryotypeImageCLG-35870.pdf – Image of a representative karyotype of BU3 NGST DKC1 A386T iPS line. Figure 1—figure supplement 1E-SourceData-DKC1A386T-REPORTCLG-35870.pdf – Report of karyotype analysis for BU3 NGST DKC1 A386T iPS line. Figure 1—figure supplement 1E-SourceData-WT-KaryotypeImageCLG-35869.pdf – Image of a representative karyotype of BU3 NGST WT control iPS line. Figure 1—figure supplement 1E-SourceData-WT-REPORTCLG-35869.pdf – Report of karyotype analysis for BU3 NGST WT control iPS line. [file elife-64430-fig1-figsupp1-data1.zip]

Archive with 8 entries (8 files):
- Figure1_FigureSupplement1_SourceData/Figure1-FigureSupplement1B-SourceData-2020-07-17-FigureS1-NdeIGeno.tiff
- Figure1_FigureSupplement1_SourceData/Figure1-FigureSupplement1B-SourceData-2020-07-17-FigureS1-NdeIGeno-CroppingLabeled.tiff
- Figure1_FigureSupplement1_SourceData/Figure1-FigureSupplement1C-SourceData-DKC1A386T-34.2DA9_B05_045.ab1
- Figure1_FigureSupplement1_SourceData/Figure1-FigureSupplement1C-SourceData-WT-33.3EF6_A05_047.ab1
- Figure1_FigureSupplement1_SourceData/Figure1-FigureSupplement1E-SourceData-DKC1A386T-KaryotypeImageCLG-35870.pdf
- Figure1_FigureSupplement1_SourceData/Figure1-FigureSupplement1E-SourceData-DKC1A386T-REPORTCLG-35870.pdf
- Figure1_FigureSupplement1_SourceData/Figure1-FigureSupplement1E-SourceData-WT-KaryotypeImageCLG-35869.pdf
- Figure1_FigureSupplement1_SourceData/Figure1-FigureSupplement1E-SourceData-WT-REPORTCLG-35869.pdf
