# Supplementary material for: GSK3 inhibition rescues growth and telomere dysfunction in dyskeratosis congenita iPSC-derived type II alveolar epithelial cells
Source: eLife. 2022 May 13;11:e64430. doi: 10.7554/eLife.64430 (PMC9200405; doi:10.7554/eLife.64430)
Supplement: Figure 1—figure supplement 2—source data 1. — Figure 1—figure supplement 2A-SourceData-qTRAPiPS-2018-09-06-007_qTRAP_BU3_Paired_Cell_Line.xlsx – Raw Cq (quantification cycle) data for quantitative telomeric repeat amplification protocol of different iPS lines. Figure 1—figure supplement 2B-SourceData-iPSWTDKC1A386TTRAP-2020-07-24-102Intense.tiff – Uncropped image of telomeric repeat amplification protocol (TRAP) gel for Figure 1—figure supplement 2B. Figure 1—figure supplement 2C-SourceData-2019-03-29-055TRFBU3A386T_60_60_60-Cropped.tif – Uncropped image of TRAP gel for Figure 1—figure supplement 2B showing where cropping occurred. Figure 1—figure supplement 2C-SourceData-2019-03-29-055TRFBU3A386T_60_60_60.tif – Uncropped raw image of Terminal restriction fragment (TRF blot for Figure 1—figure supplement 2C). Figure 1—figure supplement 2C-SourceData-2019-03-29-055TRFBU3A386T_60_60_60-Cropped.tiff – Uncropped raw image of TRF blot for Figure 1—figure supplement 2C showing how cropping removed the central ladder to aid in observation of iPS lines. [file elife-64430-fig1-figsupp2-data1.zip]

Archive with 4 entries (4 files):
- Figure1_FigureSupplement2_SourceData/Figure1-FigureSupplement2A-SourceData-qTRAPiPS-2018-09-06-007_qTRAP_BU3_Paired_Cell_Line.xlsx
- Figure1_FigureSupplement2_SourceData/Figure1-FigureSupplement2B-SourceData-iPSWTDKC1A386TTRAP-2020-07-24-102Intense.tiff
- Figure1_FigureSupplement2_SourceData/Figure1-FigureSupplement2C-SourceData-2019-03-29-055TRFBU3A386T_60_60_60.tif
- Figure1_FigureSupplement2_SourceData/Figure1-FigureSupplement2C-SourceData-2019-03-29-055TRFBU3A386T_60_60_60-Cropped.tiff
