# Supplementary material for: GSK3 inhibition rescues growth and telomere dysfunction in dyskeratosis congenita iPSC-derived type II alveolar epithelial cells
Source: eLife. 2022 May 13;11:e64430. doi: 10.7554/eLife.64430 (PMC9200405; doi:10.7554/eLife.64430)
Supplement: Figure 2—source data 1. — Figure 2A-SourceData-iAT2-SenescentGeneExpression.pzfx – Raw counts from RNA-seq of induced pluripotent stem cell-derived type II alveolar epithelial cells over the differentiation specifically looking at specific senescence related genes. Figure 2B-SourceData-53BP1PositiveCounts.pzfx – Raw counts of 53BP1 positive cells along with statistics. Figure 2C-SourceData-p21PositiveCounts.pzfx – Raw counts of p21 positive cells along with statistics. Figure 2D-SourceData-TIFPhenotype.pzfx – Raw counts of telomere dysfunction induced foci positive cells along with statistics. Figure 2E,F-SourceData-2020-08-31-TeSLABlotMerged-Cropped.tiff – Uncropped raw image of TeSLA blot along the differentiation showing where the crop was placed for Figure 2E. This is the same blot as used in Figure 4—figure supplement 3B. Figure 2E,F-SourceData-2020-08-31-TeSLABlotMerged.tiff – Uncropped raw image of TeSLA blot along the differentiation showing where the crop was placed for Figure 2E. This is the same blot as used in Figure 4—figure supplement 3B. Figure 2E,F-SourceData-TeSLADKC1A386TAlongDiff.pzfx – Raw counts from TeSLA quant software analysis of cropped blot looking at telomere length along the differentiation along with statistical analysis. [file elife-64430-fig2-data1.zip]

Archive with 7 entries (7 files):
- Figure2_SourceData/Figure2A-SourceData-iAT2-SenescentGeneExpression.pzfx
- Figure2_SourceData/Figure2B-SourceData-53BP1PositiveCounts.pzfx
- Figure2_SourceData/Figure2C-SourceData-p21PositiveCounts.pzfx
- Figure2_SourceData/Figure2D-SourceData-TIFPhenotype.pzfx
- Figure2_SourceData/Figure2EF-SourceData-2020-08-31-TeSLABlotMerged.tiff
- Figure2_SourceData/Figure2EF-SourceData-2020-08-31-TeSLABlotMerged-Cropped.tiff
- Figure2_SourceData/Figure2EF-SourceData-TeSLADKC1A386TAlongDiff.pzfx
