# Supplementary material for: GSK3 inhibition rescues growth and telomere dysfunction in dyskeratosis congenita iPSC-derived type II alveolar epithelial cells
Source: eLife. 2022 May 13;11:e64430. doi: 10.7554/eLife.64430 (PMC9200405; doi:10.7554/eLife.64430)
Supplement: Figure 2—figure supplement 2—source data 1. — Figure 2—figure supplement 2-SourceData-TelomereqPCR.pzfx – Raw Cq values from telomere qPCR for measuring average telomere lengths. [file elife-64430-fig2-figsupp2-data1.zip]

Archive with 1 entries (1 files):
- Figure2_FigureSupplement2_SourceData/Figure2-FigureSupplement2A-SourceData-TelomereqPCR.pzfx
