# Supplementary material for: GSK3 inhibition rescues growth and telomere dysfunction in dyskeratosis congenita iPSC-derived type II alveolar epithelial cells
Source: eLife. 2022 May 13;11:e64430. doi: 10.7554/eLife.64430 (PMC9200405; doi:10.7554/eLife.64430)
Supplement: Figure 3—figure supplement 1—source data 1. — Figure 3—figure supplement 1-SourceData-2022-01-27-112-ddPCRWTMut.pzfx – Raw data of ddPCR of WT and DKC1 A386T iAT2s at D77. [file elife-64430-fig3-figsupp1-data1.zip]

Archive with 1 entries (1 files):
- Figure3_FigureSupplement1_SourceData/Figure3-FigureSupplement1B-SourceData-2022-01-27-112-ddPCRWTMut.pzfx
