# Supplementary material for: GSK3 inhibition rescues growth and telomere dysfunction in dyskeratosis congenita iPSC-derived type II alveolar epithelial cells
Source: eLife. 2022 May 13;11:e64430. doi: 10.7554/eLife.64430 (PMC9200405; doi:10.7554/eLife.64430)
Supplement: Figure 4—source data 1. — Figure 4C-SourceData-OrganoidFormationEfficiency.pzfx – Raw counts of organoid counts normalized to number of cells input to calculate formation efficiency along with statistical tests. Figure 4D-SourceData-53BP1Rescue.pzfx – Raw counts of 53BP1 positive cells after treatment with CHIR99021 along with statistics. Figure 4E-SourceData-p21Rescue.pzfx – Raw counts of p21 positive cells after treatment with CHIR99021 along with statistics. Figure 4F-SourceData-TIFRescue.pzfx – Raw counts of telomere dysfunction induced foci positive cells after treatment with CHIR99021 along with statistics.Figure 4G-SourceData-2021-05-04-109-CK-Cropped.tiff – Raw blot of telomeric repeat amplification protocol (TRAP) assay of iPSC-derived type II alveolar epithelial (iAT2) cells treated with CHIR99021 showing area that was cropped. Figure 4G-SourceData-2021-05-04-109-CK.tif – Raw blot of TRAP assay of iAT2 cells treated with CHIR99021. Figure 4G-SourceData-2021-05-04-109-K-Cropped.tiff – Raw blot of TRAP assay of untreated iAT2 showing area that was cropped. Figure 4G-SourceData-2021-05-04-109-K.tif – Raw blot of TRAP assay of untreated iAT2. Figure 4G-SourceData-2021-05-04-109-QuantificationTRAP.xlsx – Quantifications of TRAP assay in Figure 4G. [file elife-64430-fig4-data1.zip]

Archive with 9 entries (9 files):
- Figure4_SourceData/Figure4C-SourceData-OrganoidFormationEfficiency.pzfx
- Figure4_SourceData/Figure4D-SourceData-53BP1Rescue.pzfx
- Figure4_SourceData/Figure4E-SourceData-p21Rescue.pzfx
- Figure4_SourceData/Figure4F-SourceData-TIFRescue.pzfx
- Figure4_SourceData/Figure4G-SourceData-2021-05-04-109-CK.tif
- Figure4_SourceData/Figure4G-SourceData-2021-05-04-109-CK-Cropped.tiff
- Figure4_SourceData/Figure4G-SourceData-2021-05-04-109-K.tif
- Figure4_SourceData/Figure4G-SourceData-2021-05-04-109-K-Cropped.tiff
- Figure4_SourceData/Figure4G-SourceData-2021-05-04-109-QuantificationTRAP.xlsx
