# Supplementary material for: GSK3 inhibition rescues growth and telomere dysfunction in dyskeratosis congenita iPSC-derived type II alveolar epithelial cells
Source: eLife. 2022 May 13;11:e64430. doi: 10.7554/eLife.64430 (PMC9200405; doi:10.7554/eLife.64430)
Supplement: Figure 4—figure supplement 3—source data 1. — Figure 4—figure supplement 3B-SourceData-2020-08-31-MergedTeslaDKC1A386T-Cropped – Uncropped raw image of TeSLA blot when DKC1 A386T iPSC-derived type II alveolar epithelial cells (iAT2s) were treated with CHIR99021 showing where the crop was placed for Figure 4—figure supplement 3B. This is the same blot as used in Figure 2E. Figure 4, Figure 4—figure supplement 3-SourceData-2020-08-31-MergedTeslaDKC1A386T – Uncropped raw image of TeSLA blot when DKC1 A386T iAT2s were treated with CHIR99021. This is the same blot as used in Figure 2E. Figure 4—figure supplement 3C-SourceData-DKC1A386TTesLARescue – Quantification of TeSLA using TeSLA quant software for DKC1 A386T mutant cells treated with CHIR99021. [file elife-64430-fig4-figsupp3-data1.zip]

Archive with 3 entries (3 files):
- Figure4_FigureSupplement3_SourceData/Figure4-FigureSupplement3B-SourceData-2020-08-31-MergedTeslaDKC1A386T.tiff
- Figure4_FigureSupplement3_SourceData/Figure4-FigureSupplement3B-SourceData-2020-08-31-MergedTeslaDKC1A386T-Cropped.tiff
- Figure4_FigureSupplement3_SourceData/Figure4-FigureSupplement3C-SourceData-DKC1A386TTesLARescue.pzfx
